# Supplementary material for: Effects of temperature and salinity stress on DNA methylation in a highly invasive marine invertebrate, the colonial ascidian Didemnum vexillum
Source: PeerJ. 2018 Jun 25;6:e5003. doi: 10.7717/peerj.5003 (PMC6022722; doi:10.7717/peerj.5003)
Supplement: Supplemental Information 3 — Size and peak height data used for repeatability tests. The Sample Name column shows repeated samples (e.g., H1.1, H2.1), where the enzyme used (Hpa or Msp) is denoted by H or M, followed by the repeated sample numbers (1,2, or 3) and, finally, by the primer combination (1,2,3 or 4). [file peerj-06-5003-s003.xlsx]

## Sheet: New Repeatability (second expor
Sample Name	Size	Height
M1.1	3.4965	281
M1.1	9.0909	62
M1.1	17.0629	387
M1.1	20.4742	66
M1.1	22.1905	168
M1.1	31.3876	1450
M1.1	34.4989	148
M1.1	53.2372	1775
M1.1	65.0763	150
M1.1	75.0263	2057
M1.1	76.3005	58
M1.1	85.4298	1562
M1.1	89.0952	399
M1.1	91.2102	1545
M1.1	94.2776	267
M1.1	96.4756	248
M1.1	99.9049	303
M1.1	102.791	61
M1.1	105.758	313
M1.1	107.664	59
M1.1	110.794	63
M1.1	113.341	129
M1.1	114.836	79
M1.1	117.057	218
M1.1	118.531	206
M1.1	120.181	129
M1.1	121.266	597
M1.1	125.247	16867
M1.1	126.333	1809
M1.1	127.238	248
M1.1	128.685	594
M1.1	131.943	729
M1.1	132.939	56
M1.1	133.934	323
M1.1	135.202	66
M1.1	137.465	331
M1.1	138.37	8107
M1.1	139.457	342
M1.1	142.425	116
M1.1	144.292	164
M1.1	151.017	16562
M1.1	152.139	820
M1.1	153.167	465
M1.1	157.471	106
M1.1	159.344	1306
M1.1	161.194	64
M1.1	162.937	598
M1.1	164.129	290
M1.1	165.136	290
M1.1	168.887	7067
M1.1	170.257	490
M1.1	171.991	64
M1.1	173.541	60
M1.1	175.545	3504
M1.1	177.001	3674
M1.1	178.274	108
M1.1	180.275	226
M1.1	182.473	277
M1.1	183.48	3244
M1.1	184.486	235
M1.1	186.041	1027
M1.1	187.138	11985
M1.1	188.235	729
M1.1	189.514	537
M1.1	190.792	78
M1.1	192.527	79
M1.1	194.26	251
M1.1	195.81	82
M1.1	199.636	90
M1.1	201.084	511
M1.1	204.697	99
M1.1	205.69	461
M1.1	206.684	193
M1.1	209.394	97
M1.1	210.387	167
M1.1	212.736	606
M1.1	218.728	561
M1.1	219.818	1013
M1.1	220.891	129
M1.1	222.317	63
M1.1	223.476	293
M1.1	224.546	120
M1.1	228.204	85
M1.1	232.579	53
M1.1	233.651	131
M1.1	234.545	85
M1.1	235.349	119
M1.1	238.032	89
M1.1	239.195	280
M1.1	240	355
M1.1	242.853	175
M1.1	246.34	350
M1.1	247.44	10091
M1.1	248.538	501
M1.1	249.635	50
M1.1	252.581	116
M1.1	254.089	577
M1.1	260.268	251
M1.1	261.786	3572
M1.1	263.84	1287
M1.1	267.412	520
M1.1	273.037	93
M1.1	276.697	171
M1.1	279.197	263
M1.1	280.177	4471
M1.1	281.24	177
M1.1	287.426	57
M1.1	288.396	134
M1.1	289.718	328
M1.1	291.04	141
M1.1	293.856	80
M1.1	295.701	6259
M1.1	297.369	2170
M1.1	299.123	7048
M1.1	301.81	146
M1.1	303.281	79
M1.1	307.727	3772
M1.1	309.925	1587
M1.1	314.368	267
M1.1	317.411	556
M1.1	320.27	136
M1.1	322.334	99
M1.1	323.767	1275
M1.1	325.463	107
M1.1	331.849	5697
M1.1	332.995	261
M1.1	335.017	84
M1.1	337.994	82
M1.1	340.885	63
M1.1	345.398	1656
M1.1	346.903	5579
M1.1	350.708	307
M1.1	354.779	2355
M1.1	355.752	184
M1.1	358.142	155
M1.1	360.265	134
M1.1	363.006	935
M1.1	365.04	87
M1.1	366.898	58
M1.1	370.88	90
M1.1	371.764	395
M1.1	373.623	125
M1.1	377.343	601
M1.1	378.317	3370
M1.1	379.734	3120
M1.1	380.801	64
M1.1	383.293	124
M1.1	386.585	63
M1.1	388.63	5548
M1.1	400.262	1683
M1.1	401.485	245
M1.1	402.622	2191
M1.1	406.132	2458
M1.1	407.628	80
M1.1	408.686	2766
M1.1	411.338	165
M1.1	412.491	1999
M1.1	419.271	362
M1.1	422.413	139
M1.1	424.469	226
M1.1	425.541	80
M1.1	428.667	118
M1.1	430.363	1250
M1.1	435.54	86
M1.1	441.272	1786
M1.1	446.824	52
M1.1	447.918	58
M1.1	456.239	1469
M1.1	469.007	77
M1.1	486.439	51
M1.1	489.626	370
M1.1	492.634	728
M1.1	503.366	68
M1.1	526.466	356
M1.1	540.873	148
M1.1	560.1	145
M1.1	564.1	167
M1.1	569.735	152
M1.1	572.77	65
M1.1	587.092	87
M1.1	589.885	201
M1.1	615.337	60
M1.2	2.3611	197
M1.2	5.1389	11991
M1.2	17.2222	312
M1.2	20.6269	78
M1.2	22.4802	61
M1.2	28.2345	63
M1.2	31.4473	1332
M1.2	34.6673	84
M1.2	39.1366	77
M1.2	47.8618	259
M1.2	53.2664	1627
M1.2	64.9746	133
M1.2	74.6326	79
M1.2	77.2772	63
M1.2	80.5805	71
M1.2	85.2108	1074
M1.2	89.4341	100
M1.2	97.6312	228
M1.2	99.7161	170
M1.2	101.933	103
M1.2	104.816	82
M1.2	105.772	66
M1.2	107.012	53
M1.2	108.533	3323
M1.2	109.576	198
M1.2	110.804	888
M1.2	112.217	180
M1.2	114	192
M1.2	116.466	103
M1.2	119.006	14962
M1.2	120.09	891
M1.2	123.067	208
M1.2	124.24	73
M1.2	125.233	231
M1.2	126.86	464
M1.2	129.392	72
M1.2	130.93	229
M1.2	133.92	124
M1.2	136.459	104
M1.2	137.457	98
M1.2	138.456	289
M1.2	145.921	871
M1.2	147.31	69
M1.2	148.328	331
M1.2	149.902	1387
M1.2	151.013	658
M1.2	152.217	76
M1.2	154.255	133
M1.2	156.663	770
M1.2	159.722	234
M1.2	161.095	348
M1.2	162.827	57
M1.2	163.829	439
M1.2	169.108	421
M1.2	173.47	230
M1.2	175.557	124
M1.2	177.009	73
M1.2	179.728	60
M1.2	181.467	317
M1.2	183.207	152
M1.2	185.587	131
M1.2	187.69	2527
M1.2	188.695	102
M1.2	189.792	121
M1.2	190.887	896
M1.2	191.8	5523
M1.2	193.26	15092
M1.2	194.445	628
M1.2	201.166	131
M1.2	202.242	385
M1.2	205.292	95
M1.2	208.702	431
M1.2	210.318	429
M1.2	211.216	259
M1.2	215.546	54
M1.2	216.728	616
M1.2	220.445	179
M1.2	222.314	9487
M1.2	223.559	15796
M1.2	224.627	317
M1.2	227.65	740
M1.2	228.983	121
M1.2	230.672	1168
M1.2	231.65	52
M1.2	232.894	61
M1.2	236.27	9097
M1.2	238.135	6841
M1.2	239.201	185
M1.2	240	405
M1.2	241.005	324
M1.2	242.92	15501
M1.2	243.83	8802
M1.2	245.013	170
M1.2	247.374	174
M1.2	248.189	93
M1.2	249.276	58
M1.2	250.177	305
M1.2	250.883	526
M1.2	253.612	301
M1.2	254.49	1901
M1.2	256.156	311
M1.2	262.575	240
M1.2	263.375	195
M1.2	266.662	503
M1.2	271.017	146
M1.2	272.528	551
M1.2	276.441	390
M1.2	282.025	69
M1.2	290.02	228
M1.2	291.774	92
M1.2	295.803	65
M1.2	297.028	154
M1.2	298.951	325
M1.2	301.73	241
M1.2	302.424	184
M1.2	303.379	412
M1.2	304.162	160
M1.2	305.557	93
M1.2	307.918	79
M1.2	312.318	566
M1.2	315.816	459
M1.2	317.634	354
M1.2	319.636	317
M1.2	326.63	78
M1.2	329.268	179
M1.2	337.047	154
M1.2	338.959	78
M1.2	341.681	75
M1.2	343.628	108
M1.2	347.611	117
M1.2	350.531	263
M1.2	353.717	55
M1.2	355.841	119
M1.2	357.257	158
M1.2	358.23	1836
M1.2	362.105	121
M1.2	365.877	6753
M1.2	367.018	337
M1.2	370.526	50
M1.2	375.702	50
M1.2	376.667	608
M1.2	377.632	87
M1.2	378.333	117
M1.2	388.59	99
M1.2	398.939	120
M1.2	402.688	113
M1.2	406.262	69
M1.2	408.626	388
M1.2	410.383	303
M1.2	418.452	55
M1.2	420.533	94
M1.2	423.196	205
M1.2	437.618	131
M1.2	439.118	197
M1.2	443.164	105
M1.2	449.512	151
M1.2	450.33	64
M1.2	456.344	65
M1.2	486.691	1204
M1.2	491.08	55
M1.2	495.672	77
M1.2	502.233	331
M1.2	503.353	233
M1.2	505.13	51
M1.2	542.03	91
M1.2	567.685	710
M1.2	576.753	323
M1.3	4.1379	768
M1.3	9.2414	133
M1.3	17.1035	637
M1.3	20.6208	84
M1.3	22.3053	215
M1.3	28.7301	360
M1.3	31.4949	2379
M1.3	34.5629	142
M1.3	37.7695	114
M1.3	42.4143	133
M1.3	53.3668	2922
M1.3	64.9505	219
M1.3	73.5823	54
M1.3	74.464	58
M1.3	83.7625	887
M1.3	85.302	2091
M1.3	93.7273	260
M1.3	99.0521	924
M1.3	103.377	242
M1.3	106.059	333
M1.3	107.774	422
M1.3	108.818	11265
M1.3	110.049	463
M1.3	110.993	88
M1.3	113.156	57
M1.3	118.283	18289
M1.3	119.368	1049
M1.3	121.617	57
M1.3	125.122	62
M1.3	127.642	385
M1.3	128.542	8693
M1.3	130.073	1079
M1.3	131.605	145
M1.3	133.499	140
M1.3	135.845	439
M1.3	138.554	91
M1.3	139.277	90
M1.3	141.386	89
M1.3	143.327	309
M1.3	145.177	391
M1.3	146.102	14517
M1.3	147.212	561
M1.3	151.1	65
M1.3	153.138	214
M1.3	156.66	413
M1.3	157.495	447
M1.3	158.701	353
M1.3	159.629	611
M1.3	162.738	128
M1.3	164.653	228
M1.3	168.75	131
M1.3	169.75	997
M1.3	170.75	129
M1.3	174.927	239
M1.3	177.827	399
M1.3	178.823	149
M1.3	180.821	1055
M1.3	182.736	161
M1.3	184.468	693
M1.3	185.561	7918
M1.3	186.653	386
M1.3	188.473	154
M1.3	190.292	81
M1.3	192.563	176
M1.3	193.562	231
M1.3	194.56	8170
M1.3	195.649	407
M1.3	198.188	415
M1.3	199.185	10650
M1.3	200.179	674
M1.3	204.482	211
M1.3	207.712	6519
M1.3	208.789	297
M1.3	209.687	185
M1.3	211.663	95
M1.3	214.273	16337
M1.3	215.455	675
M1.3	216.546	280
M1.3	220	93
M1.3	221.424	69
M1.3	222.136	119
M1.3	223.737	80
M1.3	227.294	95
M1.3	229.25	1135
M1.3	230.139	1053
M1.3	231.206	244
M1.3	234.582	519
M1.3	235.559	13583
M1.3	236.892	14371
M1.3	238.046	630
M1.3	240.091	842
M1.3	241.37	929
M1.3	243.557	65
M1.3	248.552	69
M1.3	252.293	5321
M1.3	253.173	685
M1.3	254.49	216
M1.3	257.119	8834
M1.3	258.168	366
M1.3	259.739	332
M1.3	262.489	72
M1.3	263.733	53
M1.3	268.178	9612
M1.3	269.156	865
M1.3	274.933	226
M1.3	275.733	100
M1.3	277.689	63
M1.3	280.088	205
M1.3	280.701	263
M1.3	282.892	70
M1.3	285.255	152
M1.3	286.217	886
M1.3	287.179	121
M1.3	291.547	50
M1.3	295.908	1317
M1.3	297.04	4481
M1.3	298.172	171
M1.3	300.864	250
M1.3	302.249	105
M1.3	304.072	169
M1.3	305.118	1043
M1.3	306.077	2003
M1.3	307.127	2372
M1.3	313.113	115
M1.3	314.635	105
M1.3	317.907	2193
M1.3	319.363	1430
M1.3	320.355	5382
M1.3	321.42	8602
M1.3	322.484	301
M1.3	325.489	872
M1.3	326.459	5399
M1.3	327.428	563
M1.3	329.8	5771
M1.3	330.94	191
M1.3	333.215	76
M1.3	334.611	848
M1.3	335.657	83
M1.3	337.918	70
M1.3	340.793	94
M1.3	344.846	70
M1.3	345.727	81
M1.3	346.696	89
M1.3	352.247	273
M1.3	353.304	5888
M1.3	354.361	202
M1.3	355.418	1659
M1.3	356.388	6686
M1.3	357.621	52
M1.3	360.438	73
M1.3	363.769	148
M1.3	364.645	131
M1.3	368.416	293
M1.3	369.38	57
M1.3	373.504	5444
M1.3	374.557	322
M1.3	376.312	53
M1.3	377.541	249
M1.3	379.034	133
M1.3	381.152	2261
M1.3	386.731	2655
M1.3	388.855	198
M1.3	394.606	125
M1.3	395.579	56
M1.3	402.428	1612
M1.3	403.471	88
M1.3	408.538	52
M1.3	412.851	57
M1.3	415.179	1184
M1.3	417.178	2388
M1.3	417.997	3220
M1.3	425.417	410
M1.3	428.253	84
M1.3	429.139	247
M1.3	434.885	1665
M1.3	446.672	105
M1.3	449.022	166
M1.3	453.188	53
M1.3	456.999	2125
M1.3	461.349	92
M1.3	462.339	378
M1.3	464.23	264
M1.3	481.012	137
M1.3	483.132	52
M1.3	487.387	663
M1.3	490.174	546
M1.3	499.059	558
M1.3	503.296	251
M1.3	513.524	75
M1.3	522.628	73
M1.3	541.741	202
M1.3	543.585	109
M1.3	554.353	260
M1.3	559.702	102
M1.3	568.551	390
M1.3	590.46	115
M1.3	591.481	147
M1.3	594.04	61
M1.3	613.469	133
M1.3	617.551	101
M1.3	626.735	59
M1.3	629.592	51
M1.3	633.367	125
M1.4	4.9655	19758
M1.4	16.9655	634
M1.4	20.6222	111
M1.4	22.4618	94
M1.4	29.4415	750
M1.4	31.5062	2334
M1.4	34.572	111
M1.4	37.8995	63
M1.4	45.2024	110
M1.4	53.3062	2979
M1.4	57.8452	139
M1.4	65.0299	188
M1.4	74.3983	53
M1.4	75.3704	58
M1.4	81.1486	722
M1.4	85.2534	1711
M1.4	86.8713	556
M1.4	88.2017	1077
M1.4	90.4782	545
M1.4	92.7493	176
M1.4	94.3548	337
M1.4	95.6749	610
M1.4	97.3696	625
M1.4	99.0614	120
M1.4	106.216	266
M1.4	108.766	304
M1.4	111.206	372
M1.4	112.699	88
M1.4	114.632	311
M1.4	115.532	4576
M1.4	116.609	113
M1.4	117.326	162
M1.4	118.219	355
M1.4	119.289	291
M1.4	120.356	360
M1.4	121.692	698
M1.4	124.459	576
M1.4	125.352	607
M1.4	126.246	186
M1.4	127.141	56
M1.4	128.125	1836
M1.4	130.546	71
M1.4	132.791	107
M1.4	134.05	788
M1.4	137.833	2575
M1.4	139.458	87
M1.4	140.46	163
M1.4	142.21	476
M1.4	145.065	392
M1.4	146.815	385
M1.4	148.197	453
M1.4	149.211	88
M1.4	151.331	506
M1.4	153.082	405
M1.4	153.912	86
M1.4	155.941	3907
M1.4	157.878	4332
M1.4	158.8	19698
M1.4	159.815	2397
M1.4	160.905	228
M1.4	161.629	479
M1.4	162.533	3830
M1.4	163.527	8389
M1.4	164.43	1017
M1.4	166.868	337
M1.4	167.77	557
M1.4	168.581	573
M1.4	169.572	218
M1.4	171.194	1576
M1.4	172.544	1401
M1.4	173.983	657
M1.4	176.59	2194
M1.4	178.295	957
M1.4	179.193	719
M1.4	180.182	54
M1.4	181.271	1823
M1.4	183.811	127
M1.4	185.714	1451
M1.4	186.711	29840
M1.4	187.798	2001
M1.4	192.956	8915
M1.4	197.563	1500
M1.4	198.556	56
M1.4	199.459	260
M1.4	201.339	187
M1.4	203.036	142
M1.4	204.017	121
M1.4	204.909	115
M1.4	206.604	661
M1.4	207.942	1561
M1.4	209.635	150
M1.4	212.041	182
M1.4	214.359	189
M1.4	216.509	294
M1.4	218.121	236
M1.4	219.374	123
M1.4	220.264	227
M1.4	221.144	1712
M1.4	222.201	458
M1.4	222.905	319
M1.4	224.313	61
M1.4	225.282	473
M1.4	226.251	7610
M1.4	227.395	327
M1.4	230.479	4302
M1.4	231.624	160
M1.4	235.59	223
M1.4	236.913	312
M1.4	239.294	1516
M1.4	240.272	12870
M1.4	241.267	10238
M1.4	242.352	1400
M1.4	245.418	882
M1.4	247.127	717
M1.4	251.836	2103
M1.4	252.883	21202
M1.4	253.929	1907
M1.4	257.057	1035
M1.4	258.357	109
M1.4	261.056	94
M1.4	262.553	3019
M1.4	265.106	153
M1.4	268.541	1843
M1.4	270.391	224
M1.4	271.713	74
M1.4	272.594	63
M1.4	274.886	10876
M1.4	277.619	169
M1.4	279.559	74
M1.4	283.755	433
M1.4	285.237	588
M1.4	286.544	754
M1.4	287.589	258
M1.4	288.46	99
M1.4	289.33	212
M1.4	291.156	174
M1.4	293.067	121
M1.4	294.455	249
M1.4	297.056	80
M1.4	299.308	95
M1.4	310.151	67
M1.4	311.372	186
M1.4	312.509	123
M1.4	314.272	82
M1.4	316.269	151
M1.4	317.45	187
M1.4	320.355	179
M1.4	321.418	150
M1.4	322.921	334
M1.4	324.508	63
M1.4	325.564	553
M1.4	326.531	137
M1.4	329.859	105
M1.4	331.952	97
M1.4	336.983	457
M1.4	338.967	286
M1.4	340	2119
M1.4	341.049	220
M1.4	345.419	96
M1.4	348.564	167
M1.4	352.32	90
M1.4	353.28	188
M1.4	356.422	111
M1.4	358.255	1504
M1.4	360.173	313
M1.4	362.864	281
M1.4	363.906	1199
M1.4	366.947	118
M1.4	368.598	377
M1.4	370.859	75
M1.4	372.424	66
M1.4	373.469	141
M1.4	384.319	56
M1.4	386.522	149
M1.4	391.28	78
M1.4	397.094	224
M1.4	398.767	77
M1.4	401.814	111
M1.4	402.679	69
M1.4	404.065	130
M1.4	408.148	434
M1.4	409.455	137
M1.4	415.252	77
M1.4	421.05	521
M1.4	424.111	90
M1.4	425.335	143
M1.4	430.402	907
M1.4	435.29	6314
M1.4	445.196	3065
M1.4	449.511	127
M1.4	450.322	150
M1.4	455.469	149
M1.4	456.555	295
M1.4	457.551	116
M1.4	460.627	224
M1.4	463.045	345
M1.4	464.032	50
M1.4	485.342	1936
M1.4	497.205	53
M1.4	520.943	74
M1.4	521.98	208
M1.4	532.04	149
M1.4	541.048	130
M1.4	541.907	102
M1.4	545.738	320
M1.4	558.825	104
M1.4	562.855	516
M1.4	568.199	1150
M1.4	577.887	123
M1.4	589.29	105
M1.4	597.031	556
M2.1	4.2553	423
M2.1	8.9362	67
M2.1	17.0213	526
M2.1	20.4805	87
M2.1	22.0628	223
M2.1	31.3939	2260
M2.1	34.5489	228
M2.1	44.7791	56
M2.1	53.4447	2709
M2.1	65.2353	292
M2.1	74.0893	105
M2.1	75.0814	2224
M2.1	76.3669	104
M2.1	85.478	2326
M2.1	89.0804	409
M2.1	91.216	1455
M2.1	94.2173	339
M2.1	96.5345	242
M2.1	99.9039	300
M2.1	105.735	302
M2.1	107.667	50
M2.1	109.593	59
M2.1	110.746	66
M2.1	113.427	145
M2.1	114.849	85
M2.1	117.386	156
M2.1	118.695	166
M2.1	120.275	122
M2.1	121.281	771
M2.1	125.305	18530
M2.1	126.401	2077
M2.1	127.406	275
M2.1	128.777	491
M2.1	131.973	674
M2.1	133.98	355
M2.1	138.45	9527
M2.1	139.544	495
M2.1	142.448	72
M2.1	144.238	140
M2.1	145.086	58
M2.1	151.026	18489
M2.1	152.065	1195
M2.1	153.197	339
M2.1	154.519	87
M2.1	157.542	72
M2.1	159.338	1584
M2.1	162.961	660
M2.1	164.255	267
M2.1	165.087	190
M2.1	169.24	8442
M2.1	171.82	59
M2.1	175.592	3711
M2.1	176.971	4582
M2.1	178.165	197
M2.1	180.372	227
M2.1	182.509	271
M2.1	183.438	3240
M2.1	184.552	302
M2.1	186.129	1022
M2.1	187.149	12387
M2.1	188.261	931
M2.1	189.558	1187
M2.1	190.947	134
M2.1	192.52	58
M2.1	194.276	168
M2.1	195.94	61
M2.1	198.248	52
M2.1	199.723	87
M2.1	201.18	1165
M2.1	204.813	87
M2.1	205.722	483
M2.1	206.813	181
M2.1	210.359	170
M2.1	212.725	577
M2.1	218.708	395
M2.1	219.815	778
M2.1	223.53	199
M2.1	224.525	154
M2.1	228.235	87
M2.1	233.846	64
M2.1	234.66	96
M2.1	235.384	52
M2.1	238.099	133
M2.1	239.276	246
M2.1	240	275
M2.1	242.881	95
M2.1	246.493	345
M2.1	247.51	10688
M2.1	248.617	738
M2.1	249.724	53
M2.1	251.887	60
M2.1	252.694	102
M2.1	254.126	545
M2.1	257.781	85
M2.1	259.734	166
M2.1	260.361	154
M2.1	261.802	4129
M2.1	262.884	86
M2.1	263.875	1213
M2.1	268.11	923
M2.1	276.758	96
M2.1	279.19	265
M2.1	280.178	4818
M2.1	281.336	252
M2.1	288.367	92
M2.1	289.701	263
M2.1	290.945	91
M2.1	293.788	64
M2.1	295.653	5786
M2.1	297.339	2436
M2.1	299.113	7815
M2.1	301.852	101
M2.1	303.444	62
M2.1	307.892	4142
M2.1	309.95	1775
M2.1	314.461	205
M2.1	317.506	447
M2.1	320.452	96
M2.1	322.706	95
M2.1	323.786	1436
M2.1	324.865	98
M2.1	331.931	5675
M2.1	333	313
M2.1	334.955	63
M2.1	338.056	91
M2.1	340.897	57
M2.1	345.471	1782
M2.1	346.995	6013
M2.1	350.673	275
M2.1	354.798	3385
M2.1	355.874	215
M2.1	358.655	115
M2.1	360.268	131
M2.1	361.962	79
M2.1	363.033	929
M2.1	365.085	64
M2.1	370.977	92
M2.1	371.87	371
M2.1	373.745	108
M2.1	377.408	805
M2.1	378.391	4269
M2.1	379.732	3675
M2.1	380.903	136
M2.1	383.341	74
M2.1	388.662	7404
M2.1	394.425	55
M2.1	400.351	2060
M2.1	401.58	251
M2.1	402.723	2961
M2.1	406.253	3083
M2.1	408.825	4877
M2.1	411.407	219
M2.1	412.568	2176
M2.1	419.352	785
M2.1	422.608	106
M2.1	424.495	188
M2.1	425.483	56
M2.1	428.715	126
M2.1	430.419	1314
M2.1	431.674	55
M2.1	435.437	60
M2.1	441.288	2053
M2.1	447.746	56
M2.1	456.276	1749
M2.1	469.003	74
M2.1	489.616	432
M2.1	492.748	955
M2.1	503.327	70
M2.1	526.635	385
M2.1	540.883	182
M2.1	560.302	206
M2.1	563.231	190
M2.1	564.142	240
M2.1	569.936	199
M2.1	572.798	107
M2.1	587.166	132
M2.1	589.988	414
M2.1	615.288	70
M2.1	623.141	69
M2.1	648.482	104
M2.1	653.508	96
M2.2	1.4085	911
M2.2	5.0704	12446
M2.2	16.9014	450
M2.2	20.6366	71
M2.2	22.5178	62
M2.2	28.0625	1259
M2.2	31.4659	1728
M2.2	34.8614	101
M2.2	37.6025	52
M2.2	39.2511	69
M2.2	44.6108	75
M2.2	46.0694	60
M2.2	47.8391	211
M2.2	53.4058	1962
M2.2	65.3308	163
M2.2	71.7889	84
M2.2	74.4801	89
M2.2	75.3728	70
M2.2	77.3489	54
M2.2	80.4889	100
M2.2	85.3617	3406
M2.2	89.3359	126
M2.2	97.706	292
M2.2	99.7136	229
M2.2	101.846	89
M2.2	104.07	189
M2.2	108.584	3277
M2.2	110.776	793
M2.2	112.201	204
M2.2	114.093	172
M2.2	115.577	72
M2.2	118.99	17186
M2.2	120.182	1021
M2.2	121.915	78
M2.2	123.101	227
M2.2	124.195	145
M2.2	125.29	312
M2.2	126.933	578
M2.2	130.951	345
M2.2	132.686	67
M2.2	133.965	83
M2.2	135.611	128
M2.2	136.525	92
M2.2	137.53	192
M2.2	138.536	406
M2.2	139.543	108
M2.2	141.959	55
M2.2	145.972	1075
M2.2	147.373	91
M2.2	148.307	459
M2.2	149.895	1691
M2.2	151.11	814
M2.2	152.232	57
M2.2	153.261	146
M2.2	154.29	178
M2.2	156.629	786
M2.2	159.906	250
M2.2	161.11	445
M2.2	163.882	500
M2.2	168.035	89
M2.2	169.142	575
M2.2	173.564	276
M2.2	175.68	164
M2.2	177.06	106
M2.2	179.357	74
M2.2	181.573	308
M2.2	183.237	169
M2.2	185.731	225
M2.2	187.853	3142
M2.2	188.776	151
M2.2	189.697	91
M2.2	190.895	1095
M2.2	191.817	6915
M2.2	193.382	16165
M2.2	194.486	634
M2.2	196.05	77
M2.2	196.969	102
M2.2	201.185	168
M2.2	202.278	470
M2.2	204.281	92
M2.2	205.373	82
M2.2	206.919	75
M2.2	208.827	377
M2.2	210.462	552
M2.2	211.37	345
M2.2	215.729	59
M2.2	216.729	561
M2.2	220.449	238
M2.2	222.337	11007
M2.2	223.596	18729
M2.2	224.585	312
M2.2	227.736	917
M2.2	229.176	146
M2.2	230.798	1441
M2.2	236.389	10802
M2.2	238.194	8111
M2.2	239.277	214
M2.2	240.092	545
M2.2	241.107	458
M2.2	242.028	1144
M2.2	242.948	16917
M2.2	243.867	10148
M2.2	244.969	158
M2.2	247.351	222
M2.2	248.174	175
M2.2	249.179	53
M2.2	250.267	377
M2.2	250.979	566
M2.2	254.528	2407
M2.2	256.121	304
M2.2	257.357	77
M2.2	262.609	286
M2.2	263.419	215
M2.2	267.38	648
M2.2	270.984	130
M2.2	272.696	649
M2.2	276.572	541
M2.2	281.957	74
M2.2	290.118	238
M2.2	291.976	119
M2.2	295.949	64
M2.2	297.183	192
M2.2	299.032	386
M2.2	301.824	283
M2.2	303.394	435
M2.2	304.268	167
M2.2	305.583	101
M2.2	308.047	74
M2.2	312.304	607
M2.2	315.751	249
M2.2	317.688	377
M2.2	319.537	316
M2.2	320.54	132
M2.2	329.312	91
M2.2	331.887	65
M2.2	337.1	134
M2.2	339.122	104
M2.2	341.788	83
M2.2	343.753	76
M2.2	346.88	55
M2.2	350.63	355
M2.2	355.897	105
M2.2	358.305	2823
M2.2	359.376	107
M2.2	362.122	108
M2.2	364.952	765
M2.2	365.925	8981
M2.2	366.986	401
M2.2	370.437	53
M2.2	371.322	70
M2.2	375.571	60
M2.2	376.634	520
M2.2	378.405	118
M2.2	381.346	58
M2.2	388.611	124
M2.2	399.014	155
M2.2	402.821	155
M2.2	406.446	81
M2.2	408.751	479
M2.2	410.527	318
M2.2	418.543	73
M2.2	420.538	88
M2.2	423.228	237
M2.2	437.488	132
M2.2	439.192	212
M2.2	443.287	113
M2.2	449.513	132
M2.2	456.59	82
M2.2	486.655	1655
M2.2	495.722	78
M2.2	502.26	420
M2.2	503.489	285
M2.2	505.195	75
M2.2	542.243	106
M2.2	567.803	876
M2.2	576.909	459
M2.3	4.0845	372
M2.3	6.9014	166
M2.3	9.1549	93
M2.3	17.0423	307
M2.3	20.638	56
M2.3	22.3674	143
M2.3	28.9385	137
M2.3	31.6158	1216
M2.3	34.6042	84
M2.3	37.8629	65
M2.3	42.6636	72
M2.3	53.4483	1502
M2.3	65.1012	191
M2.3	83.7828	814
M2.3	85.4269	1171
M2.3	93.6043	152
M2.3	94.2746	127
M2.3	99.0482	662
M2.3	103.295	159
M2.3	106.089	189
M2.3	107.719	283
M2.3	108.771	8317
M2.3	109.917	264
M2.3	117.334	494
M2.3	118.255	11488
M2.3	119.45	454
M2.3	120.908	84
M2.3	122.997	60
M2.3	124.088	51
M2.3	127.631	255
M2.3	128.631	5811
M2.3	129.995	789
M2.3	131.631	126
M2.3	133.541	105
M2.3	135.905	300
M2.3	139.272	79
M2.3	143.358	176
M2.3	145.132	225
M2.3	146.159	9395
M2.3	147.186	317
M2.3	149.241	74
M2.3	153.074	122
M2.3	156.816	249
M2.3	157.565	283
M2.3	158.689	148
M2.3	159.719	414
M2.3	162.669	75
M2.3	163.772	64
M2.3	164.691	187
M2.3	168.733	78
M2.3	169.742	624
M2.3	170.843	99
M2.3	174.967	132
M2.3	177.897	647
M2.3	178.903	169
M2.3	180.833	741
M2.3	182.776	125
M2.3	184.625	513
M2.3	185.642	6015
M2.3	186.657	229
M2.3	188.503	116
M2.3	192.649	217
M2.3	193.661	145
M2.3	194.673	6170
M2.3	195.776	315
M2.3	198.256	359
M2.3	199.266	7152
M2.3	200.27	411
M2.3	201.711	52
M2.3	202.792	106
M2.3	204.506	134
M2.3	207.846	4622
M2.3	208.84	172
M2.3	209.745	125
M2.3	211.735	91
M2.3	214.369	12071
M2.3	215.478	401
M2.3	216.585	179
M2.3	218.062	88
M2.3	220.268	58
M2.3	221.519	68
M2.3	222.234	124
M2.3	224.11	93
M2.3	226.164	94
M2.3	230.093	768
M2.3	231.075	496
M2.3	235.537	9277
M2.3	236.876	10456
M2.3	237.947	329
M2.3	240.093	530
M2.3	241.398	687
M2.3	245.851	115
M2.3	246.775	82
M2.3	248.804	57
M2.3	252.298	3798
M2.3	254.498	189
M2.3	257.213	6683
M2.3	258.26	208
M2.3	259.739	220
M2.3	267.161	693
M2.3	268.237	6827
M2.3	274.966	119
M2.3	275.865	101
M2.3	280	168
M2.3	280.707	196
M2.3	285.209	103
M2.3	286.179	606
M2.3	287.238	81
M2.3	294.901	54
M2.3	295.868	1317
M2.3	297.012	3459
M2.3	298.067	108
M2.3	300.79	175
M2.3	302.284	63
M2.3	304.135	151
M2.3	305.106	791
M2.3	306.167	1549
M2.3	307.142	1920
M2.3	313.195	55
M2.3	314.636	75
M2.3	317.998	1945
M2.3	319.272	1093
M2.3	320.359	4027
M2.3	321.434	6253
M2.3	322.418	145
M2.3	325.457	713
M2.3	326.438	4321
M2.3	327.418	421
M2.3	328.843	189
M2.3	329.91	4491
M2.3	330.976	168
M2.3	333.106	71
M2.3	334.7	565
M2.3	338.148	60
M2.3	340.89	72
M2.3	345.871	50
M2.3	346.76	57
M2.3	352.45	214
M2.3	353.427	4423
M2.3	354.493	151
M2.3	356.448	4448
M2.3	360.53	59
M2.3	363.89	132
M2.3	368.49	198
M2.3	369.552	75
M2.3	373.623	4320
M2.3	377.608	191
M2.3	379.026	91
M2.3	381.25	1782
M2.3	386.875	2191
M2.3	387.947	73
M2.3	388.929	147
M2.3	394.732	90
M2.3	402.554	1208
M2.3	403.79	62
M2.3	415.362	1022
M2.3	417.271	2133
M2.3	418.089	2575
M2.3	425.514	359
M2.3	428.092	58
M2.3	429.159	180
M2.3	434.847	1414
M2.3	446.662	72
M2.3	449.044	122
M2.3	457.045	1626
M2.3	461.46	85
M2.3	462.373	320
M2.3	464.292	202
M2.3	481.396	102
M2.3	487.559	599
M2.3	490.279	485
M2.3	499.242	533
M2.3	503.501	272
M2.3	513.52	107
M2.3	522.659	57
M2.3	541.854	153
M2.3	543.518	95
M2.3	554.391	227
M2.3	559.598	82
M2.3	568.574	583
M2.3	590.519	165
M2.3	591.557	172
M2.3	613.679	90
M2.3	617.617	111
M2.3	626.943	57
M2.3	633.471	109
M2.4	5	23111
M2.4	9.1667	71
M2.4	17.0833	607
M2.4	20.6269	117
M2.4	22.4802	82
M2.4	29.507	532
M2.4	31.4473	2332
M2.4	34.5357	93
M2.4	45.1159	86
M2.4	53.3699	2990
M2.4	65.0755	196
M2.4	74.2393	72
M2.4	75.5162	80
M2.4	81.2573	733
M2.4	85.307	1790
M2.4	86.9409	764
M2.4	88.1884	1160
M2.4	90.5824	536
M2.4	92.7792	156
M2.4	94.3995	352
M2.4	95.7316	650
M2.4	97.4414	656
M2.4	99.148	109
M2.4	106.345	260
M2.4	107.869	50
M2.4	108.818	325
M2.4	111.276	425
M2.4	112.781	154
M2.4	114.641	322
M2.4	115.554	4841
M2.4	117.375	149
M2.4	118.282	349
M2.4	119.368	302
M2.4	120.451	382
M2.4	121.803	689
M2.4	123.608	98
M2.4	124.511	779
M2.4	125.414	828
M2.4	126.408	246
M2.4	128.216	1808
M2.4	130.568	153
M2.4	132.832	119
M2.4	134.192	692
M2.4	137.911	2193
M2.4	139.637	83
M2.4	140.555	185
M2.4	142.313	445
M2.4	145.181	713
M2.4	146.847	480
M2.4	148.235	359
M2.4	149.254	155
M2.4	150.18	130
M2.4	151.383	541
M2.4	153.05	409
M2.4	153.884	95
M2.4	155.922	3691
M2.4	157.868	4359
M2.4	158.795	19805
M2.4	159.815	2499
M2.4	160.821	198
M2.4	161.642	438
M2.4	162.553	3918
M2.4	163.556	8424
M2.4	164.467	1053
M2.4	166.925	346
M2.4	167.835	577
M2.4	168.653	652
M2.4	169.563	227
M2.4	171.199	1591
M2.4	172.562	1457
M2.4	174.105	690
M2.4	176.555	2135
M2.4	178.369	981
M2.4	179.185	788
M2.4	180.183	58
M2.4	181.283	1718
M2.4	183.848	86
M2.4	185.678	1513
M2.4	186.684	29789
M2.4	187.781	1923
M2.4	189.518	72
M2.4	192.986	8825
M2.4	194.536	488
M2.4	197.634	1573
M2.4	199.636	197
M2.4	201.345	189
M2.4	203.408	208
M2.4	204.933	190
M2.4	206.638	650
M2.4	207.984	1633
M2.4	212.024	132
M2.4	214.273	233
M2.4	216.637	236
M2.4	218.183	200
M2.4	219.273	84
M2.4	220.266	221
M2.4	221.242	1879
M2.4	222.219	442
M2.4	222.84	317
M2.4	224.438	68
M2.4	226.303	7781
M2.4	227.458	330
M2.4	229.502	205
M2.4	230.479	4393
M2.4	231.635	146
M2.4	233.769	58
M2.4	235.548	180
M2.4	236.883	301
M2.4	239.287	1616
M2.4	240.277	13111
M2.4	241.293	10549
M2.4	242.4	1422
M2.4	244.423	68
M2.4	245.524	676
M2.4	247.172	755
M2.4	252.015	2265
M2.4	252.976	22840
M2.4	254.022	1905
M2.4	257.149	1034
M2.4	258.447	78
M2.4	260.267	55
M2.4	261.157	73
M2.4	262.582	3095
M2.4	265.077	127
M2.4	268.645	1721
M2.4	270.341	179
M2.4	271.77	104
M2.4	272.574	103
M2.4	274.988	11058
M2.4	277.672	183
M2.4	283.858	419
M2.4	285.26	487
M2.4	286.747	816
M2.4	287.709	308
M2.4	289.37	242
M2.4	291.204	148
M2.4	293.036	120
M2.4	294.518	289
M2.4	297.217	100
M2.4	299.392	75
M2.4	310.199	102
M2.4	311.522	178
M2.4	312.582	112
M2.4	314.363	87
M2.4	316.361	159
M2.4	317.815	187
M2.4	319.362	58
M2.4	320.357	202
M2.4	321.426	169
M2.4	322.938	367
M2.4	324.447	88
M2.4	325.599	601
M2.4	326.485	178
M2.4	329.84	118
M2.4	331.865	148
M2.4	336.948	445
M2.4	339.042	323
M2.4	340	2330
M2.4	340.969	224
M2.4	348.634	162
M2.4	353.304	161
M2.4	356.476	78
M2.4	357.269	96
M2.4	358.238	1742
M2.4	360.088	306
M2.4	362.993	306
M2.4	363.961	1276
M2.4	367.572	128
M2.4	368.629	428
M2.4	371.008	90
M2.4	372.506	84
M2.4	373.563	151
M2.4	380.976	53
M2.4	386.736	202
M2.4	391.338	91
M2.4	397.085	296
M2.4	398.852	80
M2.4	401.82	109
M2.4	402.862	74
M2.4	404.08	139
M2.4	408.099	594
M2.4	409.591	140
M2.4	415.27	91
M2.4	421.066	564
M2.4	424.171	119
M2.4	425.413	212
M2.4	430.461	1020
M2.4	435.322	8306
M2.4	445.337	3780
M2.4	449.421	120
M2.4	450.33	149
M2.4	455.613	174
M2.4	456.618	351
M2.4	457.714	137
M2.4	460.633	258
M2.4	463.166	482
M2.4	475.799	58
M2.4	485.446	2701
M2.4	497.184	63
M2.4	510.28	52
M2.4	522.17	229
M2.4	532.076	167
M2.4	540.966	138
M2.4	541.933	103
M2.4	545.817	404
M2.4	558.905	107
M2.4	562.887	640
M2.4	568.287	1464
M2.4	577.868	119
M2.4	589.283	115
M2.4	597.103	706
M2.4	618.667	52
M3.1	3.8571	397
M3.1	17	358
M3.1	20.648	89
M3.1	22.0875	138
M3.1	31.4963	1447
M3.1	34.5302	157
M3.1	53.4853	1747
M3.1	64.3296	172
M3.1	65.1489	187
M3.1	66.0685	169
M3.1	69.523	82
M3.1	74.0481	53
M3.1	75.1462	1356
M3.1	77.8283	68
M3.1	85.4044	1386
M3.1	89.1217	281
M3.1	91.2677	1184
M3.1	94.2839	280
M3.1	96.516	200
M3.1	97.5818	79
M3.1	100	159
M3.1	102.764	72
M3.1	105.8	296
M3.1	112.566	69
M3.1	113.427	130
M3.1	114.837	74
M3.1	117.427	126
M3.1	118.44	194
M3.1	121.191	353
M3.1	125.228	15239
M3.1	126.24	1533
M3.1	127.251	267
M3.1	128.632	567
M3.1	130.106	67
M3.1	131.951	589
M3.1	133.89	281
M3.1	135.831	55
M3.1	137.497	305
M3.1	138.424	7543
M3.1	139.444	302
M3.1	142.462	96
M3.1	144.83	91
M3.1	146.251	103
M3.1	151.084	15733
M3.1	152.127	877
M3.1	153.17	539
M3.1	157.438	75
M3.1	159.336	1435
M3.1	161.116	54
M3.1	162.975	526
M3.1	164.275	225
M3.1	164.925	267
M3.1	169.19	7041
M3.1	170.301	471
M3.1	175.572	3064
M3.1	176.957	2319
M3.1	178.248	91
M3.1	180.28	183
M3.1	181.118	52
M3.1	182.516	253
M3.1	183.447	2956
M3.1	184.471	207
M3.1	186.054	895
M3.1	187.078	10008
M3.1	188.195	594
M3.1	189.404	74
M3.1	192.659	178
M3.1	194.147	244
M3.1	195.82	94
M3.1	199.629	128
M3.1	201.199	447
M3.1	202.489	61
M3.1	204.793	81
M3.1	205.715	426
M3.1	206.82	153
M3.1	209.399	53
M3.1	210.411	105
M3.1	212.804	495
M3.1	218.801	305
M3.1	219.908	753
M3.1	222.085	81
M3.1	223.536	227
M3.1	224.262	108
M3.1	226.349	80
M3.1	228.256	60
M3.1	235.898	71
M3.1	237.447	71
M3.1	238.176	118
M3.1	239.27	275
M3.1	240.094	266
M3.1	242.911	124
M3.1	247.489	8975
M3.1	248.699	557
M3.1	252.695	138
M3.1	254.128	477
M3.1	260.363	275
M3.1	261.816	3361
M3.1	262.905	59
M3.1	263.904	1025
M3.1	267.72	478
M3.1	273.175	81
M3.1	276.814	155
M3.1	279.181	226
M3.1	280.269	3906
M3.1	281.345	155
M3.1	287.523	73
M3.1	288.417	143
M3.1	289.846	235
M3.1	291.006	91
M3.1	293.86	80
M3.1	295.731	5456
M3.1	297.333	2092
M3.1	299.2	6821
M3.1	301.845	154
M3.1	303.256	56
M3.1	307.787	4234
M3.1	309.937	1547
M3.1	314.468	128
M3.1	317.559	451
M3.1	320.364	75
M3.1	322.272	109
M3.1	323.813	1408
M3.1	325.531	108
M3.1	331.91	5078
M3.1	332.982	227
M3.1	335.033	82
M3.1	338.053	69
M3.1	340.905	75
M3.1	344.434	70
M3.1	345.43	1844
M3.1	346.968	5536
M3.1	350.679	279
M3.1	354.842	2853
M3.1	355.837	200
M3.1	358.19	148
M3.1	360.359	104
M3.1	363.049	960
M3.1	365.112	102
M3.1	367.085	77
M3.1	370.942	84
M3.1	371.839	420
M3.1	373.901	138
M3.1	377.489	815
M3.1	378.475	4210
M3.1	379.821	3825
M3.1	380.905	122
M3.1	382.625	77
M3.1	383.44	122
M3.1	388.689	6587
M3.1	400.356	2305
M3.1	401.515	255
M3.1	402.675	2983
M3.1	406.254	2988
M3.1	407.69	110
M3.1	408.858	3795
M3.1	411.47	210
M3.1	412.553	2333
M3.1	417.967	60
M3.1	419.445	343
M3.1	420.724	50
M3.1	422.626	140
M3.1	424.618	247
M3.1	428.872	173
M3.1	430.501	1527
M3.1	435.568	99
M3.1	441.387	2608
M3.1	446.111	68
M3.1	447.131	64
M3.1	448.153	72
M3.1	456.352	2132
M3.1	469.087	92
M3.1	486.528	75
M3.1	489.855	523
M3.1	492.812	1273
M3.1	503.356	84
M3.1	526.591	527
M3.1	540.985	247
M3.1	560.307	196
M3.1	564.103	220
M3.1	569.884	204
M3.1	572.895	110
M3.1	587.332	117
M3.1	590.066	337
M3.1	615.368	78
M3.1	623.053	62
M3.1	648.211	81
M3.1	653.263	71
M3.2	1.1348	608
M3.2	4.8227	15627
M3.2	9.2199	62
M3.2	11.4894	54
M3.2	16.8794	517
M3.2	20.3206	123
M3.2	22.3757	108
M3.2	27.9632	627
M3.2	31.3939	1798
M3.2	34.4144	68
M3.2	39.118	83
M3.2	44.8932	60
M3.2	47.8176	208
M3.2	53.4447	2149
M3.2	64.6192	240
M3.2	66.7551	66
M3.2	70.3878	77
M3.2	73.5869	68
M3.2	74.6802	103
M3.2	77.3498	73
M3.2	78.5301	57
M3.2	80.3935	104
M3.2	85.3014	2466
M3.2	88.4317	60
M3.2	89.3106	95
M3.2	91.2614	102
M3.2	93.5008	52
M3.2	98.1606	312
M3.2	99.7098	265
M3.2	100.891	54
M3.2	104.725	185
M3.2	107.551	55
M3.2	108.618	4501
M3.2	109.584	246
M3.2	110.838	1141
M3.2	112.278	262
M3.2	114	161
M3.2	114.837	141
M3.2	118.991	21348
M3.2	120.092	1284
M3.2	123.117	265
M3.2	124.126	84
M3.2	125.228	383
M3.2	126.883	478
M3.2	130.936	487
M3.2	133.89	154
M3.2	135.554	99
M3.2	136.479	143
M3.2	137.59	163
M3.2	138.517	502
M3.2	139.444	97
M3.2	141.894	59
M3.2	145.967	1064
M3.2	148.336	466
M3.2	149.947	2109
M3.2	151.084	1068
M3.2	152.222	106
M3.2	153.265	62
M3.2	154.403	212
M3.2	156.679	1020
M3.2	160	308
M3.2	161.116	567
M3.2	162.975	99
M3.2	163.904	682
M3.2	167.8	109
M3.2	169.19	644
M3.2	173.539	250
M3.2	175.756	205
M3.2	177.233	84
M3.2	179.447	51
M3.2	181.494	386
M3.2	182.8	158
M3.2	185.596	199
M3.2	187.832	2775
M3.2	188.762	158
M3.2	190.902	1300
M3.2	191.832	8418
M3.2	193.319	21008
M3.2	194.433	876
M3.2	200.182	52
M3.2	201.093	201
M3.2	202.278	520
M3.2	204.286	78
M3.2	205.29	119
M3.2	206.845	115
M3.2	208.768	492
M3.2	210.326	623
M3.2	211.335	372
M3.2	212.805	64
M3.2	216.719	860
M3.2	220.635	359
M3.2	222.45	14193
M3.2	223.629	23311
M3.2	224.717	322
M3.2	227.797	908
M3.2	229.155	166
M3.2	230.783	1361
M3.2	234.942	196
M3.2	236.388	13286
M3.2	238.194	10204
M3.2	239.278	301
M3.2	240.094	613
M3.2	241.128	500
M3.2	243.003	22314
M3.2	243.94	12534
M3.2	244.968	170
M3.2	247.488	242
M3.2	248.326	161
M3.2	249.442	65
M3.2	250.99	709
M3.2	254.577	2561
M3.2	256.183	328
M3.2	262.71	343
M3.2	263.523	204
M3.2	266.868	661
M3.2	271.03	181
M3.2	272.569	628
M3.2	274.38	74
M3.2	276.555	557
M3.2	280	73
M3.2	281.98	95
M3.2	290.065	255
M3.2	291.947	107
M3.2	295.977	94
M3.2	297.05	210
M3.2	299.106	456
M3.2	300.971	61
M3.2	301.767	303
M3.2	302.474	292
M3.2	303.361	603
M3.2	304.248	228
M3.2	305.581	93
M3.2	308.077	134
M3.2	312.289	709
M3.2	315.751	250
M3.2	317.689	405
M3.2	319.63	437
M3.2	329.326	112
M3.2	332.027	83
M3.2	337.051	165
M3.2	338.124	60
M3.2	339.107	124
M3.2	341.896	88
M3.2	343.7	136
M3.2	347.668	127
M3.2	350.642	388
M3.2	353.793	61
M3.2	355.953	169
M3.2	358.382	3839
M3.2	362.139	133
M3.2	365.973	12753
M3.2	367.043	631
M3.2	374.634	57
M3.2	375.617	89
M3.2	376.69	864
M3.2	378.389	190
M3.2	379.642	52
M3.2	381.456	61
M3.2	388.642	164
M3.2	399.092	207
M3.2	402.835	207
M3.2	406.392	111
M3.2	408.801	670
M3.2	410.501	479
M3.2	412.563	51
M3.2	418.612	73
M3.2	420.634	115
M3.2	423.26	328
M3.2	437.558	193
M3.2	439.186	304
M3.2	443.333	187
M3.2	449.46	215
M3.2	456.542	102
M3.2	467.374	50
M3.2	486.66	2733
M3.2	491.057	58
M3.2	494.607	68
M3.2	495.76	123
M3.2	502.367	856
M3.2	503.413	566
M3.2	505.224	53
M3.2	542.279	152
M3.2	567.78	1344
M3.2	576.877	602
M3.2	596.92	56
M3.2	643.053	52
M3.2	654.842	134
M3.3	4.2254	573
M3.3	9.0141	137
M3.3	16.9014	523
M3.3	20.6351	86
M3.3	22.2026	207
M3.3	28.7721	210
M3.3	31.3154	2066
M3.3	34.3184	137
M3.3	37.7259	101
M3.3	42.6851	134
M3.3	53.3629	2516
M3.3	63.7177	170
M3.3	64.9487	249
M3.3	72.2501	72
M3.3	73.8532	62
M3.3	85.1903	1964
M3.3	93.6427	235
M3.3	99.0398	965
M3.3	103.409	230
M3.3	106.025	342
M3.3	107.764	357
M3.3	108.727	8599
M3.3	109.882	311
M3.3	110.842	64
M3.3	114	115
M3.3	118.321	18122
M3.3	119.441	998
M3.3	121.745	61
M3.3	122.847	57
M3.3	124.225	57
M3.3	125.235	82
M3.3	128.63	7809
M3.3	130.098	1053
M3.3	131.658	79
M3.3	133.583	96
M3.3	135.967	496
M3.3	139.359	110
M3.3	141.318	163
M3.3	143.39	248
M3.3	146.217	14157
M3.3	147.254	591
M3.3	151.121	84
M3.3	153.197	215
M3.3	156.786	398
M3.3	157.637	421
M3.3	158.771	289
M3.3	159.811	472
M3.3	162.696	91
M3.3	164.739	257
M3.3	167.522	53
M3.3	168.819	130
M3.3	169.838	985
M3.3	170.857	193
M3.3	175.018	220
M3.3	177.51	234
M3.3	179.263	55
M3.3	180.836	1041
M3.3	182.786	166
M3.3	184.642	687
M3.3	185.662	8246
M3.3	186.682	384
M3.3	188.536	120
M3.3	190.202	130
M3.3	192.609	254
M3.3	193.626	295
M3.3	194.643	9325
M3.3	195.752	429
M3.3	198.339	440
M3.3	199.262	10330
M3.3	200.274	696
M3.3	201.738	84
M3.3	202.835	62
M3.3	204.573	197
M3.3	207.867	6429
M3.3	208.874	317
M3.3	209.789	197
M3.3	211.711	103
M3.3	214.37	16877
M3.3	215.478	679
M3.3	216.678	144
M3.3	220	64
M3.3	221.539	117
M3.3	222.625	137
M3.3	223.801	124
M3.3	227.421	116
M3.3	228.869	66
M3.3	230.045	497
M3.3	231.855	843
M3.3	232.85	406
M3.3	234.66	531
M3.3	235.656	12881
M3.3	236.923	14289
M3.3	238.009	563
M3.3	240.093	785
M3.3	241.395	899
M3.3	245.939	51
M3.3	246.956	79
M3.3	252.334	5238
M3.3	253.229	636
M3.3	254.481	244
M3.3	257.246	9335
M3.3	258.313	379
M3.3	259.823	375
M3.3	262.353	87
M3.3	267.24	960
M3.3	268.235	9592
M3.3	269.231	345
[truncated: 2,863 more rows]
